# Supplementary material for: Novel Metallo-Supramolecular Polymers with 1-Thioxophosphole Main-Chain Units and Remarkable Photoinduced Changes in Their Resonance Raman Spectra
Source: Polymers (Basel). 2022 Nov 30;14(23):5207. doi: 10.3390/polym14235207 (PMC9739564; doi:10.3390/polym14235207)
Supplement: Supplementary file 1 [file polymers-14-05207-s001.zip]

Archive with 1 entries (1 files):
- polymers-1979571-supplementary.pdf
